# Supplementary material for: Successful Derivation of Hepatoblasts, Cholangiocytes and Hepatocytes from Simian Induced Pluripotent Stem Cells
Source: Int J Mol Sci. 2022 Sep 17;23(18):10861. doi: 10.3390/ijms231810861 (PMC9504404; doi:10.3390/ijms231810861)
Supplement: Supplementary file 1 [file ijms-23-10861-s001.zip]

Archive with 1 entries (1 files):
- ijms-1854229-supplementary.pdf
